# Supplementary material for: Intra- and inter-observer reliability of girth measurements of the neck, chest, and abdomen in dogs
Source: Front Vet Sci. 2025 Mar 13;12:1546951. doi: 10.3389/fvets.2025.1546951 (PMC11949135; doi:10.3389/fvets.2025.1546951)
Supplement: Supplementary file 1 [file Supplementary_file_1.xlsx]

## Sheet: Raw data
Tape measure loaded with a spring dynamometer																		Tape measure solely
Dog ID	Observer	Middle neck			Cranial chest			Widest chest			Cranial abdomen			Caudal abdomen				Dog ID	Observer	Middle neck			Cranial chest			Widest chest			Cranial abdomen			Caudal abdomen
		T1	T2	T3	T1	T2	T3	T1	T2	T3	T1	T2	T3	T1	T2	T3				T1	T2	T3	T1	T2	T3	T1	T2	T3	T1	T2	T3	T1	T2	T3
1	2	46.8	44.8	45.9	73	73.5	74.5	71.5	71.5	73.5	59	59	59.5	59.5	58.5	58.5		15	2	37.5	36.5	34.7	52.5	52.5	52.4	52.9	53	51.9	46.5	45.9	46.6	43.6	43.1	43.4
1	1	46.8	46.5	46	72.9	72.1	72.8	71.2	71.8	71.5	57.1	57.9	58.5	56.2	56.8	56.5		15	1	33	33	33.2	51.7	51.5	51.7	50.6	50.4	52	45.6	45.5	45.6	43.8	43.5	43
5	2	27.7	28.7	27.3	45.5	45.5	45.5	40.5	43.5	44.5	33	32	32.3	32.5	30.3	30.3		16	2	39	38.9	38.5	71.5	72	71.7	70.5	70.5	70.7	59.9	59.6	57.5	57.5	57.7	58.8
5	1	27.9	27.1	27.2	44.5	44.6	44.5	43	41	41.1	34.2	34.3	32.8	30	30.5	29.9		16	1	37.8	36.5	37.1	71.1	70.9	71.6	68.6	71	70	56.9	57.4	57	57.5	57	56.5
2	2	41.3	42.5	43.5	77.3	77.5	78.5	72.4	71	72.5	62	61.5	61	58.8	56	58.5		17	2	27.5	27.4	26.5	42.2	42.5	42.5	42.1	41.6	42.3	37.6	37.9	37.4	33.9	34.5	35.7
2	1	42.7	44.2	44.5	76.9	76.5	76.5	74.7	71.7	73	61.5	62	60.5	56.5	58	56		17	1	24.3	24.3	24	41.2	41.5	40.5	41.4	41.3	42.5	34.9	35.5	35.9	33.3	34	33.1
10	2				71.6	71.5	73.5	60.5	59.5	60.5	54	57.5	56	67.8	63	66.5		18	2	33.3	33.2	31.6	49.3	48.3	48.5	49.6	49.7	48	39.9	39	39.5	38.5	37.6	38.1
10	1				68.2	67.5	66.8	58	59	58	56.5	56.6	57	58.8	57.5	58.2		18	1	30.6	30.2	29.5	49	48.8	48.5	48.2	48.4	49.3	40.9	41.3	40.4	37.8	38.4	37.6
11	2	38	38.5	37	90.7	90.4	90.5	86.2	90.5	82	76.3	73.7	72	62	61.1	61.5		19	2	33.4	31.9	31.5	53.5	53.7	52.6	52.5	51.5	52.6	42.6	42.2	41.6	39.3	38.7	38.5
11	1	39	41	39	89	89	89.5	87.5	87.6	86	71	70.5	70.2	62.1	61.5	60.6		19	1	30	30.5	30.6	53	53.7	52.1	51	52.2	52.4	41.1	41.5	43.6	38.9	39.7	39.6
9	2	35	35.8	45.7	65.9	64.8	64.9	60.3	59.5	60.5	48.5	45.3	45.7	42.6	42.7	42.7		20	2	31.5	31.3	31.3	67.2	67.5	66.6	65	65.8	66.8	46.5	45.8	46	46.6	46	45.7
9	1	34.8	34.6	34.7	63.9	63.8	63.3	64	63.3	61.7	43.1	43.6	43.9	41.6	42.3	41.2		20	1	31.4	32.5	31.5	66.9	67.3	67.1	65.1	65.7	66.2	48	48.1	48.1	46.1	47	47
14	2	42	42.3	42.5	71.3	71.1	72.7	64.5	65.7	64.3	55.5	56.5	56.1	54.5	54.6	52.6		21	2	60.6	61.5	63.1	96.5	95.6	96.1	94.5	91.8	90.5	89.3	87.3	86.4	85.5	83.4	86.3
14	1	44.3	44.2	44.1	71.3	71.3	72.5	67.5	69	69.5	60.4	58.5	56.7	53.5	53.1	52.7		21	1	56.5	58.3	57.8	94.3	93.1	95.5	91.5	90.8	90.5	89.2	86.9	86.4	87	87.1	87.6
3	2	23.3	23.2	23.4	44.6	44.9	43.4	44.8	44.8	43.6	32.5	32.5	32.7	32.9	31.1	31.9		22	2	30.1	30	30.3	54.5	54.4	54.5	52.3	52.3	53.3	47.6	47.8	46.5	44.6	45.7	45
3	1	23.3	23.3	23.6	42.9	43.1	43	43.8	43.4	42.9	33.3	32.8	33.5	31.3	31.1	31		22	1	29.6	29.3	29.7	54.1	54.5	54.5	52.2	51.1	51.3	46.7	46.7	46.5	45.4	45.9	45.8
15	2	33.2	33	32.6	52.6	52.5	52.7	53.1	50.9	51.7	46.5	44.5	45	44	43.8	43.9
15	1	32.1	32.6	32.5	52.3	52.3	51.7	51.2	51.5	51.7	45.6	45.3	44.9	41.8	41.8	42.2
16	2	39.9	40	40.5	72.8	73	72.3	73.5	72.2	72.1	58.7	59	58.5	59	58.5	58.3
16	1	37.8	37	37.1	71.6	71.5	71.5	72.8	73.2	72.3	59	59.1	59.3	58.5	58.4	58
17	2	23.2	24	23.8	40.3	40.4	41.1	41.5	41.5	41	33.3	34.1	33	33.5	31.5	33
17	1	23.6	23.8	23.7	40.3	39.9	40.5	40.9	41.2	40.8	33	32.1	31.9	30.3	30.5	30.2
18	2	33.6	33	32.8	48.7	49	49	46.5	46.5	46	39	38.7	39	39.1	39	38.3
18	1	31	31.9	33.2	48.7	47.5	47.9	48	47.9	47.8	38.8	38	39	36.8	36.8	37.3
19	2	31.7	31.7	31.4	54	53.1	53	51.9	52.9	50.5	42.4	41.3	40.8	40.3	40.1	41
19	1	30.3	31.3	31.2	52.5	52.5	53	50.8	51.4	50.9	40.6	41.6	41.3	39.5	39	39.5
20	2	33.7	32.1	32.5	68.2	68.6	68.2	63	61.6	61.6	47.1	46.6	46.4	45.4	45.7	45.6
20	1	31.8	32.1	31.1	68.1	67.9	67.5	65.5	64.8	65.5	48.1	47.5	47.5	46	45.8	45.8
21	2	57.1	59.1	58.2	97.1	95.3	94.5	92.4	91.8	91.9	85.5	86	87.3	87.5	87.3	88.3
21	1	59.4	59.9	57	93	93.5	92.7	92	90.8	91.5	88.8	87.5	87.2	86.8	85.8	85.4
22	2	30.6	29.5	29.8	54.5	53.9	55	53	51.3	51.8	45.5	44.6	44.6	44.5	45.9	44.4
22	1	28.5	28.5	28.5	53.7	54.2	54.3	52.1	51.5	51.6	44.7	45.3	45.8	45.3	45.4	45.5
